# Supplementary material for: Genetic Diversity of Cryptosporidium hominis in a Bangladeshi Community as Revealed by Whole-Genome Sequencing
Source: J Infect Dis. 2018 Mar 5;218(2):259–64. doi: 10.1093/infdis/jiy121 (PMC6009673; doi:10.1093/infdis/jiy121)
Supplement: Supplemental Table_1 [file jiy121_suppl_supplemental_table_1.xlsx]

## Sheet: Sheet1
Public Name	Sanger Sample ID	Internal Name	Run	Yield Gb	Paired sample	Day between collections	PCR CT	Infection type	C. hominis gp60 genotype	Cycles	Reads	Bases	Reference	Mapper	Mapped %	Paired %	Mean Insert Size	Depth of Coverage	Depth of Coverage sd	Genome Covered (% >= 1X)	Genome Covered (% >= 5X)	Genome Covered (% >= 10X)	Genome Covered (% >= 50X)	Genome Covered (% >= 100X)
icddr,b_3	3935STDY6214542	CG3	18234_1#3	0.19	icddr,b_4	0	20.83	clinic visit	gp60_IdA15G1*	150	1326726	199008900	Cryptosporidium_parvum_Iowa_II_v4.2	smalt	96.9	94.8	480	21.18	6.16	99.1	98.8	97.8	0.2	0
icddr,b_4	3935STDY6214543	CG4	18234_1#4	0.22	icddr,b_3	0	20.83	clinic visit	gp60_IdA15G1*	150	1489820	223473000	Cryptosporidium_parvum_Iowa_II_v4.1	smalt	96.8	94.7	485	23.76	6.53	99.1	98.8	98.1	0.2	0
icddr,b_8	3935STDY6214547	CG8	18234_1#8	0.25	18234_1#9	0	18.9	diarrheal	gp60_IaA25R3	150	1690850	253627500	Cryptosporidium_parvum_Iowa_II_v4.3	smalt	96.5	94.5	464	26.89	7.65	99.1	98.9	98.4	0.3	0.1
icddr,b_12	3935STDY6214551	CG12	18234_1#12	0.22			21.88	diarrheal	gp60_IaA25R3	150	1529712	229456800	Cryptosporidium_parvum_Iowa_II_v4.5	smalt	96.5	93.6	453	24.32	7.15	99.1	98.9	98.2	0.3	0.1
icddr,b_13	3935STDY6541364	CG13	21123_1#1	5.36			21.12	diarrheal	gp60_IaA18R3	151	36179274	5463070374	Cryptosporidium_parvum_Iowa_II_v4.6	smalt	91.8	80.9	221	549.07	156.8	99.3	99.2	99.2	99.1	98.8
icddr,b_14	3935STDY6541365	CG14	21123_1#2	4.38			20.44	clinic visit	gp60_IbA9G3b	151	29634322	4474782622	Cryptosporidium_parvum_Iowa_II_v4.6	smalt	94.7	87.6	241	464.49	116.38	99.3	99.2	99.2	99.1	98.9
icddr,b_16	3935STDY6541367	CG16	21123_1#4	2.53			23.65	clinic visit	gp60_IbA9G3	151	16503746	2492065646	Cryptosporidium_parvum_Iowa_II_v4.6	smalt	85.3	80.8	270	233.35	67.77	99.2	99.2	99.2	99.1	99
icddr,b_17	3935STDY6541368	CG17	21123_1#5	2.53			24.48	diarrheal	gp60_IaA18R3	151	16833060	2541792060	Cryptosporidium_parvum_Iowa_II_v4.6	smalt	90.8	85.6	270	253.26	68.21	99.3	99.2	99.1	98.4	96.1
icddr,b_19	3935STDY6541370	CG19	21123_1#7	3.29	icddr,b_20	10	18.06	diarrheal	gp60_IaA18R3*	151	22402066	3382711966	Cryptosporidium_parvum_Iowa_II_v4.6	smalt	96	90.7	280	356.46	83.33	99.3	99.2	99.2	98.9	98.5
icddr,b_20	3935STDY6541371	CG20	21123_1#8	3.17	icddr,b_19	10	23.28	diarrheal	gp60_IaA18R3*	151	20896944	3155438544	Cryptosporidium_parvum_Iowa_II_v4.6	smalt	92.1	84.5	217	318.81	109.04	99.3	99.2	99.1	98.6	97.3
icddr,b_21	3935STDY6541372	CG21	21123_1#9	5.19			16.25	clinic visit	gp60_IfA16G1	151	35274742	5326486042	Cryptosporidium_parvum_Iowa_II_v4.6	smalt	95.3	88.6	257	555.7	121.3	99.3	99.2	99.2	99.1	98.9
icddr,b_22	3935STDY6541373	CG22	21123_1#10	4.12			18.75	diarrheal	gp60_IbA9G3b	151	27925568	4216760768	Cryptosporidium_parvum_Iowa_II_v4.6	smalt	96.3	90.8	253	445.65	119.75	99.3	99.2	99.2	98.9	98.5
icddr,b_23	3935STDY6541374	CG23	21123_1#11	2.87	21123_1#13	15	19.67	diarrheal	gp60_IbA9G3	151	19629306	2964025206	Cryptosporidium_parvum_Iowa_II_v4.6	smalt	95.1	88.5	284	309.15	68.71	99.3	99.2	99.6	99.4	98.7
icddr,b_24	3935STDY6541375	CG24	21123_1#12	2.51			23.6	clinic visit	gp60_IbA9G3b	151	17074082	2578186382	Cryptosporidium_parvum_Iowa_II_v4.6	smalt	92.7	89.4	303	262.21	62.27	99.3	99.2	99.2	98.5	96.6
icddr,b_26	3935STDY6541377	CG26	21123_1#14	2.33			23.86	diarrheal	gp60_IaA18R3	151	15499640	2340445640	Cryptosporidium_parvum_Iowa_II_v4.6	smalt	92.7	88.3	281	238.16	79.18	99.2	99.2	99.1	98.4	96.1
icddr,b_27	3935STDY6541378	CG27	21123_1#15	4			18.32	clinic visit	gp60_IbA9G3	151	27307828	4123482028	Cryptosporidium_parvum_Iowa_II_v4.6	smalt	95.5	89.8	288	430.81	86.01	99.3	99.2	99.2	99	98.7
icddr,b_30	3935STDY6541381	CG30	21123_1#18	3.85	21123_1#16	11	17.08	diarrheal	gp60_IfA13G1	151	26214898	3958449598	Cryptosporidium_parvum_Iowa_II_v4.6	smalt	94.9	87	267	411.81	88.18	99.3	99.2	99.2	99	98.6
icddr,b_31	3935STDY6541382	CG31	21123_1#19	3.93			21.37	clinic visit	gp60_IaA18R3	151	11181822	1688455122	Cryptosporidium_parvum_Iowa_II_v4.6	smalt	83.8	78.6	289	155.38	40.75	99.3	99.2	76	25.6	3.7
icddr,b_32	3935STDY6541383	CG32	21123_1#20	3.15			20.22	clinic visit	gp60_IaA26R3	151	21518324	3249266924	Cryptosporidium_parvum_Iowa_II_v4.6	smalt	95.7	89.7	302	340.73	69.81	99.3	99.2	94.9	78	53.1
icddr,b_33	3935STDY6541384	CG33	21123_1#21	2.76			23.3	clinic visit	gp60_IaA25R3	151	18703114	2824170214	Cryptosporidium_parvum_Iowa_II_v4.6	smalt	94	90.5	298	291.2	67.12	99.3	99.2	99.2	98.9	98.5
icddr,b_34	3935STDY6541385	CG34	21123_1#22	3.33			19.34	clinic visit	gp60_IeA11G3T3	151	22691958	3426485658	Cryptosporidium_parvum_Iowa_II_v4.6	smalt	96.2	91.9	298	361.91	83.09	99.3	99.2	99.2	98.9	98.5
icddr,b_35	3935STDY6541386	CG35	21123_1#23	2.7			20.7	clinic visit	gp60_IeA11G3T3	151	18412398	2780272098	Cryptosporidium_parvum_Iowa_II_v4.6	smalt	96.1	91.7	302	293.32	63.03	99.3	99.2	89.2	64.7	39.7
icddr,b_36	3935STDY6541387	CG36	21123_1#24	2.44			22.43	diarrheal	gp60_IaA19R3	151	16367868	2471548068	Cryptosporidium_parvum_Iowa_II_v4.6	smalt	93.4	90.9	319	253.63	80.07	99.2	99.2	99.1	98.6	97
icddr,b_37	3935STDY6541388	CG37	21123_1#25	4.06			15.64	diarrheal	gp60_IaA18R3	151	27687686	4180840586	Cryptosporidium_parvum_Iowa_II_v4.6	smalt	96.1	91.2	287	440.2	90.5	99.3	99.2	99.2	99	98.8
icddr,b_38	3935STDY6541389	CG38	21123_1#26	2.62			15.19	diarrheal	gp60_IbA9G3	151	17906678	2703908378	Cryptosporidium_parvum_Iowa_II_v4.6	smalt	95.5	88.7	291	283.38	67.55	99.3	99.2	99.2	98.9	98.2
icddr,b_39	3935STDY6541390	CG39	21123_1#27	3.53			20.47	clinic visit	gp60_IbA9G3	151	24114502	3641289802	Cryptosporidium_parvum_Iowa_II_v4.6	smalt	95.7	90.6	306	381.77	75.34	99.3	99.2	99.2	99	98.7
icddr,b_41	3935STDY6541392	CG41	21123_1#29	2.9			23.56	clinic visit	gp60_IaA27R3	151	18557624	2802201224	Cryptosporidium_parvum_Iowa_II_v4.6	smalt	94.1	91	285	289.64	72	99.3	99.2	96.1	87	65.5
icddr,b_42	3935STDY6541393	CG42	21123_1#30	5.69			14.58	diarrheal	gp60_IaA27R3	151	38974824	5885198424	Cryptosporidium_parvum_Iowa_II_v4.6	smalt	95.9	90.4	297	616.42	118.99	99.4	99.3	99.4	98.9	98.1
icddr,b_49	3935STDY6541400	CG49	21123_1#37	1.94			23.78	clinic visit	gp60_IdA14	151	12924476	1951595876	Cryptosporidium_parvum_Iowa_II_v4.6	smalt	93	89	267	199.27	63.53	99.2	99.2	99	97.3	68.9
icddr,b_50	3935STDY6541401	CG50	21123_1#38	1.2			22.38	clinic visit	gp60_IaA19R3	151	7985576	1205821976	Cryptosporidium_parvum_Iowa_II_v4.6	smalt	86.4	82.7	273	114.41	36.04	99.2	99.1	99.2	99	98.8
icddr,b_51	3935STDY6541402	CG51	21123_1#39	4.17			21.08	diarrheal	gp60_IbA9G3b	151	28365834	4283240934	Cryptosporidium_parvum_Iowa_II_v4.6	smalt	96.2	92.3	286	452.23	102.03	99.3	99.2	72.1	42.8	22.5
icddr,b_54	3935STDY6541405	CG54	21123_1#42	2.53			26.11	clinic visit	gp60_IaA27R3	151	16462156	2485785556	Cryptosporidium_parvum_Iowa_II_v4.6	smalt	79.3	76.7	304	216.64	61.86	99.2	99.2	99.1	98.6	97.2
	3935STDY6214544		18234_1#5		21123_1#34	10	19.16	diarrheal	gp60_IaA25R3	151	1674968	251245200	Cryptosporidium_parvum_Iowa_II_v4.0	smalt	64.3	63	483	17.74	6.45	99	98.4	92.5	0.1	0
	3935STDY6214545		18234_1#6		18234_1#7	0	27.85	diarrheal	gp60_IaA25R3	151	1444146	216621900	Cryptosporidium_parvum_Iowa_II_v4.1	smalt	95.5	93.2	471	22.73	8.68	99.1	98.7	96.1	0.4	0.1
	3935STDY6214546		18234_1#7		18234_1#6	0	27.85	diarrheal	gp60_IaA25R3	151	1353400	203010000	Cryptosporidium_parvum_Iowa_II_v4.2	smalt	96.3	94.3	464	21.47	7.56	99	98.7	96.4	0.2	0
	3935STDY6214548		18234_1#9		icddr,b_8	0	18.9	diarrheal	gp60_IaA25R3	151	1726452	258967800	Cryptosporidium_parvum_Iowa_II_v4.4	smalt	90.1	88.2	488	25.62	23.9	77.9	75.9	70.2	15.5	1
	3935STDY6541366		21123_1#3				24.91	clinic visit	gp60_IaA18R3	151	10562770	1594978270	Cryptosporidium_parvum_Iowa_II_v4.6	smalt	55.5	52.1	261	97.16	85.43	98.8	96.5	99.1	98.6	97.3
	3935STDY6541369		21123_1#6				29.71	clinic visit	gp60_IeA11G3T3	151	5887468	889007668	Cryptosporidium_parvum_Iowa_II_v4.6	smalt	10.9	10	271	10.54	17.24	91.1	60.6	21.8	4.8	0.7
	3935STDY6541376		21123_1#13		icddr,b_23	15	19.67	diarrheal	gp60_IbA9G3	151	14428462	2178697762	Cryptosporidium_parvum_Iowa_II_v4.6	smalt	50.3	48.4	283	120.42	86.01	99	98.1	99.2	99	98.5
	3935STDY6541379		21123_1#16		icddr,b_30	11	24.46	diarrheal	gp60_IfA13G1	151	22360150	3376382650	Cryptosporidium_parvum_Iowa_II_v4.6	smalt	92.1	86.5	258	341.25	95.27	99.5	99.4	99.1	98.7	97.5
	3935STDY6541394		21123_1#31				26.05	clinic visit	gp60_IeA11G3T3	151	2660454	401728554	Cryptosporidium_parvum_Iowa_II_v4.6	smalt	79.1	73.3	306	34.91	16.39	97.5	96.2	94	16.3	0.1
	3935STDY6541397		21123_1#34		18234_1#5	10	30.46	diarrheal	gp60_IaA25R3	151	11839682	1787791982	Cryptosporidium_parvum_Iowa_II_v4.6	smalt	30.1	29	301	59.01	67.9	98.3	92.2	72.1	42.8	22.5
	3935STDY6541398		21123_1#35				30.57	clinic visit	gp60_IbA9G3	151	7786990	1175835490	Cryptosporidium_parvum_Iowa_II_v4.6	smalt	20.2	19.2	270	26.15	38.89	98.5	92.3	99.2	98.9	98.4
	3935STDY6541399		21123_1#36				30.12	diarrheal	gp60_IdA15G1	151	7038900	1062873900	Cryptosporidium_parvum_Iowa_II_v4.6	smalt	29.5	28.4	284	34.45	30.09	94.4	84.7	99.1	98.3	95.3
	3935STDY6541403		21123_1#40				24.21	clinic visit	gp60_IaA19R3	151	4532304	684377904	Cryptosporidium_parvum_Iowa_II_v4.6	smalt	39.1	37.3	281	29.37	45.77	97.4	86.1	99.2	98.7	98
	3935STDY6541404		21123_1#41				22.94	clinic visit	gp60_IbA9G3	151	6310132	952829932	Cryptosporidium_parvum_Iowa_II_v4.6	smalt	81.6	78.5	257	85.41	52.78	98.7	97.7	99.2	98.9	98.5
	3935STDY6214540		18234_1#1		18234_1#2	0	23.85	diarrheal	nd	151	1623712	243556800	Cryptosporidium_parvum_Iowa_II_v4.4	smalt	95.8	93.9	444	25.62	9.37	99.1	98.8	97.2	0.9	0.1
	3935STDY6214541		18234_1#2		18234_1#1	0	23.85	diarrheal	nd	151	1900618	285092700	Cryptosporidium_parvum_Iowa_II_v4.3	smalt	70.7	69.1	454	22.13	21.49	75.5	73.2	66.3	11.2	0.5
	3935STDY6541391		21123_1#28				30.2	diarrheal	nd	151	3517356	531120756	Cryptosporidium_parvum_Iowa_II_v4.6	smalt	25.4	23.8	275	14.78	13.17	89.2	75.9	57.5	2.1	0
	3935STDY6541412		21123_1#49				26.35	clinic visit	nd	151	13318604	2011109204	Cryptosporidium_parvum_Iowa_II_v4.6	smalt	62.1	55.7	225	137.29	81.18	98.5	97.2	96.1	87	65.5
	3935STDY6541413		21123_1#50				29.69	clinic visit	nd	151	2701326	407900226	Cryptosporidium_parvum_Iowa_II_v4.6	smalt	29.9	27.5	279	13.34	12.34	85.7	71.6	53.6	1.4	0
	3935STDY6541414		21123_1#51				25.2	clinic visit	nd	151	2148614	324440714	Cryptosporidium_parvum_Iowa_II_v4.6	smalt	96	93.3	292	34.22	11.7	99.6	99.5	99.2	8.3	0.2
	3935STDY6541380		21123_1#17				23.26	diarrheal	C. parvum	151	24395318	3683693018	Cryptosporidium_parvum_Iowa_II_v4.6	smalt	87.9	78.6	216	355.13	107.68	99.7	99.7	99.6	99.4	98.7
	3935STDY6214549		18234_1#10		18234_1#11	0	36.62	clinic visit	C. mel	150	1433958	215093700	Cryptosporidium_parvum_Iowa_II_v4.6	smalt	88.7	81.8	471	20.95	8.36	96.8	95.2	91.6	0.1	0
	3935STDY6214550		18234_1#11		18234_1#10	0	36.62	clinic visit	C. mel	150	1645666	246849900	Cryptosporidium_parvum_Iowa_II_v4.6	smalt	74.4	69	481	20.16	33.29	37.5	36.9	36.1	16.5	3.5
	3935STDY6541396		21123_1#33				20.94	clinic visit	C. mel	151	32911274	4969602374	Cryptosporidium_parvum_Iowa_II_v4.6	smalt	88.2	80.6	241	480.71	166.24	99.2	98.7	99.2	99	98.7
	3935STDY6541406		21123_1#43				27.76	clinic visit	C. mel	151	13103420	1978616420	Cryptosporidium_parvum_Iowa_II_v4.6	smalt	53.4	49.5	301	116.03	68.53	98.6	97.1	95.5	83.7	56.2
	3935STDY6541407		21123_1#44				26.61	clinic visit	C. mel	151	14912982	2251860282	Cryptosporidium_parvum_Iowa_II_v4.6	smalt	78.6	73	314	194.4	90.94	98.9	98	97	93.9	86.2
	3935STDY6541408		21123_1#45				31.04	clinic visit	C. mel	151	3274832	494499632	Cryptosporidium_parvum_Iowa_II_v4.6	smalt	17.1	15.9	300	9.16	13.99	69.2	39.2	28.2	2.3	0.1
	3935STDY6541409		21123_1#46				26.72	clinic visit	C. mel	151	5954338	899105038	Cryptosporidium_parvum_Iowa_II_v4.6	smalt	63.8	58.9	286	63	28.57	98	97	96	70.1	8.7
	3935STDY6541395		21123_1#32				18.34	clinic visit	C. mel	151	20300238	3065335938	Cryptosporidium_parvum_Iowa_II_v4.6	smalt	88.6	80.1	306	298.01	93.76	99.1	98.4	97.8	96.2	94.1
	3935STDY6541410		21123_1#47				27.41	clinic visit	C. mel	151	9580934	1446721034	Cryptosporidium_parvum_Iowa_II_v4.6	smalt	35.3	32.5	275	56.16	28.51	98.8	97.5	95.6	57.2	6.8
	3935STDY6541411		21123_1#48				27.15	clinic visit	C. mel	151	11970588	1807558788	Cryptosporidium_parvum_Iowa_II_v4.6	smalt	59.2	54.8	247	117.57	76.21	98.4	96.7	94.8	80.8	54.5
